# Supplementary material for: A novel optogenetically tunable frequency modulating oscillator
Source: PLoS One. 2018 Feb 1;13(2):e0183242. doi: 10.1371/journal.pone.0183242 (PMC5794059; doi:10.1371/journal.pone.0183242)
Supplement: S1 Code — The Matlab scripts used for conducting the numerical bifurcation and time intergation analyses. A Readme file with instructions on using these scripts has been included as well. (GZ) [file pone.0183242.s014.tar.gz]

Archive with 2 entries (1 files):
- S1_Code
- S1_Code/S1_Code.tar.gz
